# Supplementary material for: Community context influences the conjugation efficiency of Escherichia coli
Source: FEMS Microbes. 2024 Jul 27;5:xtae023. doi: 10.1093/femsmc/xtae023 (PMC11338288; doi:10.1093/femsmc/xtae023)
Supplement: xtae023_Supplemental_Files [file xtae023_supplemental_files.zip]

Archive with 2 entries (2 files):
- FEMSMC-2024-003.R3 supplementary data - reviews and author response.docx
- One_sentence_summary.docx
